# Supplementary material for: Sex-dependent effects of Canagliflozin on kidney protection in mice with combined hypertension-type 1 diabetes
Source: PLoS One. 2023 Dec 6;18(12):e0295284. doi: 10.1371/journal.pone.0295284 (PMC10699642; doi:10.1371/journal.pone.0295284)
Supplement: S1 Data — (XLSX) [file pone.0295284.s001.xlsx]

## Sheet: urine biochem
Case Number	Gender	Group	Specimen	Urine Glucose (mg/dL)	Urine glucose mg/day	Glucose/Cr	Urine Sodium (mEq/L)	Urine sodium/ Cr ratio		Urine Potassium (mEq/L)	potassium/cr	urine potassium/Cr ratio	Urine Calcium (mg/dL)	Urine Calcium/Cr ratio	Urine Phosphorus (mg/dL)	Urine phosphorus/ Cr ratio	Urine Urea Nitrogen (mg/dL)	Urea Nitrogren/Cr	Urine Chloride (mEq/L)	Urine Chlorine/Cr ratio	Urine Magnesium (mg/dL)	Urine Magnesium/Cr ratio	Urine Creatinine (mg/dL)
91848-2021	M	Lin	Other; Urine	54	0.648	0.782609	92	0.133333	0.1104	434.1	0.62913	0.349517	8.5	0.0123188	460.3	0.667101	5550	80.4348	231	0.334783	48.3	0.07	69
91848-2021	M	Lin	Other; Urine	35	0.21	0.7	63	0.126	0.0378	282.7	0.5654	0.314111	11.4	0.0228	256.1	0.5122	4182	83.64	167	0.334	47.3	0.0946	50
91848-2021	M	Lin	Other; Urine	34	0.204	1.0625	37	0.115625	0.0222	278	0.86875	0.482639	4.3	0.0134375	158.5	0.495312	3414	106.688	166	0.51875	30.1	0.0940625	32
91848-2021	F	Lin	Other; Urine	60	0.36	1.42857	81	0.192857	0.0486	334.8	0.797143	0.442857	10.7	0.0254762	273.1	0.650238	3994	95.0952	221	0.52619	48.5	0.115476	42
91848-2021	F	Lin	Other; Urine	20	0.12	1.17647	66	0.388235	0.0396	39.6	0.232941	0.129412	10.2	0.06	135.2	0.795294	1128	66.3529	55	0.323529	23.3	0.137059	17
91848-2021	F	Lin	Other; Urine	10	DNR	0.555556	83	0.461111	no reading	72.4	0.402222	0.223457	4.9	0.0272222	27.8	0.154444	1396	77.5556	107	0.594444	22.8	0.126667	18
91848-2021	F	Lin	Other; Urine	70	0.42	1.70732	81	0.197561	0.0486	298.1	0.727073	0.40393	9.9	0.0241463	283.3	0.690976	4295	104.756	255	0.621951	16.7	0.0407317	41
91848-2021	M	LinSTZ	Other; Urine	1344	645.12	448	15	0.5	0.72	31.5	1.05	0.583333	0.6	0.02	26.8	0.893333	429	143	28	0.933333	DNR	#VALUE!	3
91848-2021	M	LinSTZ	Other; Urine	2706	779.328	676.5	15	0.375	0.432	44.5	1.1125	0.618056	0.8	0.02	39.4	0.985	594	148.5	29	0.725	6.5	0.1625	4
91848-2021	M	LinSTZ	Other; Urine	2724	1111.39	908	13	0.433333	0.5304	35.9	1.19667	0.664815	0.7	0.0233333	29.1	0.97	513	171	29	0.966667	5.6	0.186667	3
91848-2021	M	LinSTZ	Other; Urine	2688	838.656	896	15	0.5	0.468	35.3	1.17667	0.653704	0.8	0.0266667	32.2	1.07333	514	171.333	30	1	4.8	0.16	3
91848-2021	F	LinSTZ	Other; Urine	2720	1044.48	906.667	24	0.8	0.9216	33.7	1.12333	0.624074	1.8	0.06	38.4	1.28	441	147	24	0.8	5.4	0.18	3
91848-2021	F	LinSTZ	Other; Urine	2704	843.648	901.333	15	0.5	0.468	34	1.13333	0.62963	0.8	0.0266667	36.7	1.22333	473	157.667	26	0.866667	6.5	0.216667	3
91848-2021	F	LinSTZ	Other; Urine	2723	784.224	453.833	55	0.916667	1.584	59.7	0.995	0.552778	3.1	0.0516667	61.9	1.03167	639	106.5	68	1.13333	15.1	0.251667	6
91848-2021	F	LinSTZ	Other; Urine	35	DNR	1.2963	64	0.237037	no reading	278.4	1.03111	0.57284	13.4	0.0496296	167.2	0.619259	3838	142.148	236	0.874074	16.6	0.0614815	27
91848-2021	M	LinSTZ + CANA	Other; Urine	1354	DNR	150.444	38	0.422222	no reading	51.2	0.568889	0.316049	3	0.0333333	201.2	2.23556	444	49.3333	14	0.155556	15.9	0.176667	9
91848-2021	M	LinSTZ + CANA	Other; Urine	2721	326.52	680.25	19	0.475	0.228	43.6	1.09	0.605556	0.6	0.015	33.4	0.835	532	133	30	0.75	6	0.15	4
91848-2021	M	LinSTZ + CANA	Other; Urine	2716	195.552	301.778	27	0.3	0.1944	53.2	0.591111	0.328395	1.7	0.0188889	85.3	0.947778	943	104.778	36	0.4	15.8	0.175556	9
91848-2021	F	LinSTZ + CANA	Other; Urine	2726	785.088	681.5	15	0.375	0.432	40.2	1.005	0.558333	1	0.025	42.7	1.0675	534	133.5	26	0.65	6.6	0.165	4
91848-2021	F	LinSTZ + CANA	Other; Urine	2717	1173.74	905.667	16	0.533333	0.6912	28.5	0.95	0.527778	1	0.0333333	37	1.23333	393	131	24	0.8	4.1	0.136667	3
91848-2021	F	LinSTZ + CANA	Other; Urine	2720	913.92	680	12	0.3	0.4032	38.5	0.9625	0.534722	0.6	0.015	33.8	0.845	509	127.25	26	0.65	4.8	0.12	4
91848-2021	F	LinSTZ + CANA	Other; Urine	2713	716.232	678.25	15	0.375	0.396	44.5	1.1125	0.618056	0.8	0.02	44.8	1.12	600	150	31	0.775	6	0.15	4

## Sheet: Female BG long
Column1	_1	Lin	Lin_2	Lin_3	Lin_4	LinSTZ	LinSTZ_5	LinSTZ_6	LinSTZ_7	LinSTZ + CANA	LinSTZ + CANA_8	LinSTZ + CANA_9	LinSTZ + CANA_10
4w post-STZ		8.33	8.61	9.94	12.78	30.39	31.67	27.28		28.11	28.11	22.5	25.28
8w post-STZ		9.56	10	9.44	10.94	26.94	29.33	25.89		31.06	28.61	24.94	23.5
Endpoint		9.67	12.33	9.28	8.61	28.22	30.22	27.56		7.56	10.67	6	7.83

## Sheet: Male BG longi
Column1	_1	Lin	Lin_2	Lin_3	Lin_4	LinSTZ	LinSTZ_5	LinSTZ_6	LinSTZ_7	LinSTZ + CANA	LinSTZ + CANA_8	LinSTZ + CANA_9	LinSTZ + CANA_10
4w post-STZ		12.33	7.72	8		31.11	26.17	42.33	31.5	29.33	33.94	45.67	30.89
8w post-STZ		12.78	9.11	8.78		32.72	19.33	30.33	32.17	31.28	33.44	36.17	31.44
Endpoint		10.67	12.11	9.28		27.83	24.78	26.39	26.44	12.33	12.67		11.5

## Sheet: body weight males longi
Column1	_1	Lin	Lin_2	Lin_3	Lin_4	Lin_5	Lin_6	Lin_7	Lin_8	Lin_9	Lin_10	Lin_11	Lin_12	LinSTZ	LinSTZ_13	LinSTZ_14	LinSTZ_15	LinSTZ_16	LinSTZ_17	LinSTZ_18	LinSTZ_19	LinSTZ_20	LinSTZ_21	LinSTZ_22	LinSTZ_23	LinSTZ + CANA	LinSTZ + CANA_24	LinSTZ + CANA_25	LinSTZ + CANA_26	LinSTZ + CANA_27	LinSTZ + CANA_28	LinSTZ + CANA_29	LinSTZ + CANA_30	LinSTZ + CANA_31	LinSTZ + CANA_32	LinSTZ + CANA_33	LinSTZ + CANA_34
8w post-STZ		33	33.7	35.1										27.5	25	25.9	26.9	29	28.3	25.5	28.5	26.4	27.9	27.5	28.5	26.2	26.3	31.5	26.7	29.1	26.9	28.8	28	28.5	24.7	26.2
Endpoint		35.7	38.8	33.5										27.7	25.8	26	27.8	29.4	26.6	28.5	27.2	29.1	26.9	25.7		22.3	26.8	31	26.4	28.9	27	28.2	26

## Sheet: body weight females longi
Column1	_1	Lin	Lin_2	Lin_3	Lin_4	LinSTZ	LinSTZ_5	LinSTZ_6	LinSTZ_7	LinSTZ + CANA	LinSTZ + CANA_8	LinSTZ + CANA_9	LinSTZ + CANA_10
8w post-STZ		29.2	31.5	24.1	25.2	20.8	23.9	22.8	23.4	23.5	24	24.3	27.4
Endpoint		27.1	32.7	23.2	24.1	18.4	23.9	22.5	23.6	23.6	22.1	23.5	25.5

## Sheet: water intake male longi
Column1	_1	Lin	Lin_2	Lin_3	Lin_4	LinSTZ	LinSTZ_5	LinSTZ_6	LinSTZ_7	LinSTZ + CANA	LinSTZ + CANA_8	LinSTZ + CANA_9	LinSTZ + CANA_10
8w post-STZ		3.4	3.1	2.7		39.8	20.7	31	33.3	29.8	29.7	27.4	27.1
Endpoint		3.36	5.04	10.08		33.36	44.64	44.4		21.36	9.6

## Sheet: water intake female longi
Column1	_1	Lin	Lin_2	Lin_3	Lin_4	LinSTZ	LinSTZ_5	LinSTZ_6	LinSTZ_7	LinSTZ + CANA	LinSTZ + CANA_8	LinSTZ + CANA_9	LinSTZ + CANA_10
8w post-STZ		3.9	2.5	3.6	3.2	28.6	30.4	27.5	5.4	39.3	34	28.5	31.9
Endpoint		5.76	2.88	6.96		48	37.92	24.96		33.6	51.84	52.56	36.48

## Sheet: Urine osmolarity males
Lin	LinSTZ	LinSTZ + CANA
1840	844	950
1820	1054	967
1870	957	1407
	973

## Sheet: Urine osmolarity females
Lin	LinSTZ	LinSTZ + CANA
2530	928	942
770	932	771
930	1089	948
		1045

## Sheet: urine volume females longi
Column1	_1	Lin	Lin_2	Lin_3	Lin_4	LinSTZ	LinSTZ_5	LinSTZ_6	LinSTZ_7	LinSTZ + CANA	LinSTZ + CANA_8	LinSTZ + CANA_9	LinSTZ + CANA_10
8w post-STZ		1	1	1	1	26	26	22		33	30	25	28
Endpoint		1.2	0.6	0.6		38.4	31.2	28.8		28.8	43.2	33.6	26.4

[truncated: 26 more sheets: urine volume males longi, score lesion males, score lesion females, MT males, MT females, RKW males, RKW females, LKW males, LKW females, GFR males, GFR females, Male SBP longi, Female SBP long, end tryg males, end tryg females, end cholesterol males, end cholesterol females, end BUn males, end BUN females, end AST females …]
